# Supplementary material for: Multilevel determinants of child development in socially vulnerable Brazilian children: a longitudinal study
Source: Front Pediatr. 2026 Jan 12;13:1675611. doi: 10.3389/fped.2025.1675611 (PMC12832241; doi:10.3389/fped.2025.1675611)
Supplement: Supplementary file 1 [file Table1.xlsx]

## Sheet: Supplementary Table 1
Supplementary Table 1. Ages and Stages Questionnaire (ASQ) scores in children included in the research projetc 'Evaluation of the impact of the Criança Feliz Program'. Goiânia, GO, Brazil, 2023.
Variables	Communication (Mean ± SD)			Gross motor (Mean ± SD)			Fine motor (Mean ± SD)			Problem solving (Mean ± SD)			Social-personal (Mean ± SD)			Total (Mean ± SD)
	T0	T1	T3	T0	T1	T3	T0	T1	T3	T0	T1	T3	T0	T1	T3	T0	T1	T3
Sociodemographic variables
Maternals
Age
≤19 years old	51,5 ± 8,3	51,7 ± 11,1	51,2 ± 11,8	51,8 ± 10,2	49,3 ± 12,2	42,5 ± 20,2	46,3 ± 11,1	49,5 ± 12,9	43,7 ± 13,8	53,1 ± 11,2	47,1 ± 12,4	46,2 ± 24,3	48,1 ± 10,6	51,7 ± 9,8	43,7 ± 18,0	249,8 ± 34,7	249,3 ± 40,5	227,5 ± 77,7
20 to 29 years old	49,2 ± 10,5	47,3 ± 12,8	50,3 ± 10,1	51,8 ± 9,9	45,3 ± 13,9	52,3 ± 9,4	45,9 ± 12,9	52,8 ± 9,7	45,3 ± 13,1	50,3 ± 12,4	44,8 ± 14,1	50,8 ± 12,3	48,4 ± 12,2	46,4 ± 11,1	48,0 ± 12,2	244,6 ± 41,1	236,7 ± 43,2	245,9 ± 37,6
30 to 39 years old	50,2 ± 11,9	47,1 ± 14,4	51,0 ± 9,7	49,8 ± 13,4	45,0 ± 13,6	49,6 ± 12,9	45,2 ± 13,2	49,9 ± 14,1	46,3 ± 11,7	45,4 ± 13,5	45,9 ± 13,0	48,0 ± 14,0	46,3 ± 12,0	46,5 ± 11,2	46,8 ± 13,4	236,9 ± 44,5	234,5 ± 50,0	241,7 ± 42,8
≥40 years old	51,2 ± 17,3	43,8 ± 16,2	47,1 ± 17,2	53,3 ± 11,3	39,6 ± 13,5	52,9 ± 10,8	49,2 ± 13,6	52,7 ± 6,3	45,6 ± 16,2	48,3 ± 13,5	36,9 ± 15,1	45,6 ± 14,0	48,7 ± 11,1	43,5 ± 17,5	45,0 ± 12,5	250,8 ± 41,7	216,5 ± 46,0	238,0 ± 47,9
Education (in years)
0 to 4 years	48,1 ± 15,5	43,8 ± 15,2	43,2 ± 18,6	45,4 ± 13,5	47,9 ± 16,6	45,4 ± 13,5	45,4 ± 13,5	47,9 ± 16,6	45,4 ± 13,5	45,0 ± 13,7	40,2 ± 13,5	43,3 ± 16,0	45,0 ± 13,0	44,8 ± 10,2	43,3 ± 15,4	226,5 ± 52,6	214,2 ± 49,3	226,5 ± 52,6
5 to 8 years	49,8 ± 10,0	43,9 ± 14,3	51,0 ± 9,3	46,1 ± 11,8	52,8 ± 10,0	46,1 ± 11,8	46,1 ± 11,8	52,8 ± 10,0	46,1 ± 11,8	47,3 ± 13,2	44,6 ± 14,3	47,3 ± 13,2	46,0 ± 11,5	45,8 ± 11,9	46,0 ± 11,5	239,8 ± 37,1	233,5 ± 44,5	239,8 ± 37,1
≥9 years	50,6 ± 10,2	48,8 ± 13,0	50,4 ± 10,5	45,6 ± 13,1	51,6 ± 11,7	45,3 ± 13,6	45,6 ± 13,1	51,6 ± 11,7	45,3 ± 13,6	50,3 ± 12,4	45,5 ± 13,7	50,0 ± 12,9	48,4 ± 12,0	46,9 ± 11,9	47,8 ± 13,0	246,0 ± 41,0	238,9 ± 46,8	246,0 ± 41,0
Paternals
Age
≤19 years old	47,9 ± 11,5	52,0 ± 17,9	51,7 ± 14,4	50,7 ± 10,2	60,0 ± 0,0	50,7 ± 10,2	50,7 ± 10,2	60,0 ± 0,0	50,7 ± 10,2	52,1 ± 14,7	51,0 ± 12,5	52,1 ± 14,7	46,4 ± 8,5	54,0 ± 6,5	46,4 ± 8,5	247,1 ± 33,2	268,0 ± 31,1	247,1 ± 33,2
20 to 29 years old	50,5 ± 9,7	47,6 ± 12,5	51,4 ± 9,5	46,2 ± 12,4	52,0 ± 10,7	45,9 ± 13,0	46,2 ± 12,4	52,0 ± 10,7	45,9 ± 13,0	50,3 ± 12,3	45,2 ± 14,0	49,9 ± 13,0	48,3 ± 11,5	47,0 ± 11,4	47,6 ± 12,9	245,9 ± 39,0	237,8 ± 43,6	245,9 ± 39,0
30 to 39 years old	49,5 ± 12,2	48,3 ± 13,3	49,3 ± 12,4	46,6 ± 12,7	51,8 ± 11,1	46,6 ± 12,7	46,6 ± 12,7	51,8 ± 11,1	46,6 ± 12,7	48,7 ± 13,5	44,8 ± 13,3	48,2 ± 14,4	47,1 ± 12,3	47,1 ± 12,6	46,6 ± 13,2	240,5 ± 42,9	237,1 ± 45,5	240,5 ± 42,9
≥40 years old	50,1 ± 12,2	43,1 ± 16,3	49,4 ± 12,3	42,7 ± 13,7	48,1 ± 15,7	42,7 ± 13,7	42,7 ± 13,7	48,1 ± 15,7	42,7 ± 13,7	47,5 ± 12,9	43,8 ± 14,4	47,5 ± 12,9	46,0 ± 12,6	43,7 ± 9,8	46,0 ± 12,6	237,4 ± 47,6	220,8 ± 55,2	237,4 ± 47,6
Education (in years)
0 to 4 years	48,2 ± 15,5	43,9 ± 15,2	48,3 ± 12,8	46,3 ± 13,3	49,3 ± 12,9	46,3 ± 13,3	46,3 ± 13,3	49,3 ± 12,9	46,3 ± 13,3	44,9 ± 16,1	46,0 ± 11,3	43,6 ± 17,6	47,3 ± 13,5	43,2 ± 12,7	46,0 ± 15,5	234,9 ± 51,3	225,0 ± 45,6	234,9 ± 51,3
5 to 8 years	49,8 ± 10,0	43,9 ± 14,3	49,6 ± 14,5	46,2 ± 12,3	50,9 ± 12,0	46,2 ± 12,3	46,2 ± 12,3	50,9 ± 12,0	46,2 ± 12,3	50,9 ± 11,0	43,8 ± 16,1	50,9 ± 11,0	47,2 ± 11,3	48,3 ± 10,9	47,2 ± 11,3	245,7 ± 39,5	234,7 ± 50,5	245,7 ± 39,5
≥9 years	50,6 ± 10,2	48,8 ± 13,0	50,9 ± 9,0	45,8 ± 13,1	51,4 ± 12,3	45,4 ± 13,6	45,8 ± 13,1	51,4 ± 12,3	45,4 ± 13,6	50,7 ± 11,7	45,1 ± 14,0	50,3 ± 12,5	49,0 ± 10,4	47,4 ± 11,2	48,3 ± 12,0	246,1 ± 37,3	239,2 ± 46,5	246,1 ± 37,3
Child
Child's age
Age range 1	49,9 ± 10,8	49,0 ± 12,8	49,8 ± 11,5	46,1 ± 13,2	50,2 ± 13,0	45,2 ± 14,3	51,2 ± 10,9	44,8 ± 14,3	51,8 ± 10,0	49,5 ± 12,4	44,5 ± 13,2	50,7 ± 11,9	47,6 ± 11,9	46,9 ± 11,8	47,8 ± 12,8	244,0 ± 40,0	235,0 ± 45,8	245,0 ± 41,6
Age range 2	50,2 ± 11,4	43,8 ± 14,5	50,9 ± 10,4	45,4 ± 11,4	54,4 ± 7,4	44,4 ± 13,6	51,2 ± 12,2	46,3 ± 12,1	53,0 ± 12,0	49,4 ± 13,7	46,2 ± 14,8	49,3 ± 14,7	47,8 ± 11,7	46,4 ± 10,9	47,3 ± 13,4	240,0 ± 44,8	237,0 ± 46,5	245,0 ± 46,0
Social support
Father's support
Yes	46,5 ± 12,6	51,3 ± 11,5	50,4 ± 11,3	46,5 ± 12,6	51,3 ± 11,5	46,3 ± 12,9	46,5 ± 12,6	51,3 ± 11,5	46,3 ± 12,9	49,0 ± 13,1	45,0 ± 13,7	48,6 ± 13,8	47,8 ± 11,8	46,7 ± 11,7	47,2 ± 12,9	243,6 ± 41,7	235,8 ± 46,3	243,6 ± 41,7
No	40,3 ± 12,9	52,4 ± 13,8	48,5 ± 10,8	40,3 ± 12,9	52,4 ± 13,8	40,3 ± 12,9	40,3 ± 12,9	52,4 ± 13,8	40,3 ± 12,9	53,2 ± 9,1	44,8 ± 13,9	53,2 ± 9,1	47,0 ± 12,4	47,0 ± 10,2	47,0 ± 12,4	239,8 ± 40,3	236,1 ± 45,5	239,8 ± 40,3
Family support
Yes	46,2 ± 12,4	51,7 ± 11,3	50,4 ± 11,1	46,2 ± 12,4	51,7 ± 11,3	46,0 ± 12,7	46,2 ± 12,4	51,7 ± 11,3	46,0 ± 12,7	49,7 ± 12,6	45,4 ± 13,4	49,3 ± 13,2	48,2 ± 11,7	47,0 ± 11,6	47,6 ± 12,7	244,9 ± 39,7	237,5 ± 45,4	244,9 ± 39,7
No	42,3 ± 15,9	49,2 ± 14,9	46,2 ± 12,9	42,3 ± 15,9	49,2 ± 14,9	42,3 ± 15,9	42,3 ± 15,9	49,2 ± 14,9	42,3 ± 15,9	46,8 ± 15,8	41,1 ± 17,0	46,8 ± 15,8	41,8 ± 12,2	44,0 ± 10,9	41,8 ± 12,2	223,0 ± 54,8	219,2 ± 52,2	223,0 ± 54,8
Lives with partner
Yes	46,0 ± 13,3	50,5 ± 12,6	50,5 ± 11,4	46,0 ± 13,3	50,5 ± 12,6	45,7 ± 13,7	46,0 ± 13,3	50,5 ± 12,6	45,7 ± 13,7	49,1 ± 13,2	44,9 ± 13,9	49,1 ± 13,2	47,5 ± 11,6	46,3 ± 11,5	47,2 ± 12,1	243,2 ± 42,5	234,2 ± 48,1	243,2 ± 42,5
No	46,0 ± 11,2	54,4 ± 7,9	48,9 ± 10,8	46,0 ± 11,2	54,4 ± 7,9	46,0 ± 11,2	46,0 ± 11,2	54,4 ± 7,9	46,0 ± 11,2	51,1 ± 11,9	45,3 ± 13,0	49,4 ± 14,9	48,2 ± 12,9	46,5 ± 15,5	48,5 ± 15,5	242,6 ± 43,7	241,3 ± 38,3	242,6 ± 43,7
Lives with children
Yes	45,3 ± 13,2	51,3 ± 11,9	45,1 ± 13,6	45,3 ± 13,2	51,3 ± 11,9	45,1 ± 13,6	45,3 ± 13,2	51,3 ± 11,9	45,1 ± 13,6	48,7 ± 13,4	44,9 ± 14,4	48,7 ± 13,4	47,0 ± 12,6	46,5 ± 11,8	46,7 ± 13,1	241,4 ± 43,1	234,9 ± 48,8	241,4 ± 43,1
No	47,7 ± 11,7	51,8 ± 11,3	52,4 ± 8,5	47,7 ± 11,7	51,8 ± 11,3	47,7 ± 11,7	47,7 ± 11,7	51,8 ± 11,3	47,7 ± 11,7	52,1 ± 11,1	45,4 ± 11,6	50,5 ± 14,3	49,7 ± 9,5	47,5 ± 10,7	48,1 ± 12,8	247,7 ± 41,6	238,6 ± 36,9	247,7 ± 41,6
Lives with other family members
Yes	44,6 ± 12,3	51,7 ± 12,3	44,6 ± 12,3	44,6 ± 12,3	51,7 ± 12,3	44,6 ± 12,3	44,6 ± 12,3	51,7 ± 12,3	44,6 ± 12,3	51,4 ± 10,2	47,3 ± 10,0	50,8 ± 11,5	48,0 ± 11,0	49,1 ± 9,2	47,5 ± 12,0	246,6 ± 35,5	241,4 ± 38,9	246,6 ± 35,5
No	46,5 ± 12,9	51,4 ± 11,6	50,0 ± 11,4	46,5 ± 12,9	51,4 ± 11,6	46,3 ± 13,3	46,5 ± 12,9	51,4 ± 11,6	46,3 ± 13,3	48,5 ± 13,7	44,0 ± 15,0	48,3 ± 14,1	47,4 ± 12,2	45,6 ± 12,3	46,9 ± 13,1	241,5 ± 43,9	233,3 ± 48,8	241,5 ± 43,9
Live with other people
Yes	44,5 ± 12,1	51,7 ± 10,9	44,5 ± 12,1	44,5 ± 12,1	51,7 ± 10,9	44,5 ± 12,1	44,5 ± 12,1	51,7 ± 10,9	44,5 ± 12,1	54,5 ± 8,3	45,0 ± 19,7	54,5 ± 8,3	46,5 ± 10,0	50,6 ± 9,8	46,5 ± 10,0	239,5 ± 26,6	231,7 ± 52,7	239,5 ± 26,6
No	45,9 ± 12,7	51,4 ± 11,8	50,4 ± 11,2	45,9 ± 12,7	51,4 ± 11,8	45,7 ± 13,0	45,9 ± 12,7	51,4 ± 11,8	45,7 ± 13,0	49,3 ± 12,9	45,1 ± 13,5	48,9 ± 13,5	47,7 ± 12,0	46,6 ± 11,6	47,2 ± 12,9	243,4 ± 42,0	235,9 ± 45,9	243,4 ± 42,0
Obstetric variables
Living children
Up to 1	49,0 ± 10,4	48,1 ± 14,2	49,4 ± 10,4	44,7 ± 12,0	52,8 ± 9,5	44,7 ± 12,0	44,7 ± 12,0	52,8 ± 9,5	44,7 ± 12,0	49,7 ± 12,6	45,3 ± 14,7	49,2 ± 13,6	47,3 ± 11,4	46,8 ± 12,3	46,8 ± 12,4	241,2 ± 38,1	239,3 ± 49,7	241,18±38,12
Between 2 and 3	50,4 ± 10,1	46,3 ± 12,7	50,4 ± 10,7	44,5 ± 12,6	50,2 ± 11,8	44,0 ± 13,4	44,5 ± 12,6	50,2 ± 11,8	44,0 ± 13,4	49,7 ± 12,4	44,9 ± 15,2	49,7 ± 12,4	49,7 ± 11,3	45,5 ± 12,6	49,1 ± 12,5	244,0 ± 41,0	260,0 ± 47,3	243,97±41,03
≥4	49,9 ± 15,5	44,8 ± 16,2	47,0 ± 17,4	48,1 ± 15,9	49,5 ± 16,7	48,1 ± 15,9	48,1 ± 15,9	49,5 ± 16,7	48,1 ± 15,9	43,1 ± 15,5	41,2 ± 12,1	43,1 ± 15,5	41,1 ± 14,2	45,3 ± 10,4	41,1 ± 14,2	233,7 ± 52,0	219,0 ± 52,6	233,71±51,99
Planned pregnancy
Yes	49,2 ± 10,6	48,5 ± 11,4	48,8 ± 12,0	45,8 ± 12,4	51,1 ± 11,1	46,2 ± 12,8	51,4 ± 10,7	45,0 ± 13,3	51,7 ± 11,5	49,3 ± 13,0	44,3 ± 14,2	50,1 ± 13,5	48,1 ± 10,7	45,5 ± 11,8	48,1 ± 11,9	244,0 ± 38,4	234,0 ± 43,2	245,0 ± 42,5
No	50,5 ± 11,2	46,8 ± 14,5	51,0 ± 10,6	45,92±12,87	51,61±12,12	45,67±13,28	45,92±12,87	51,61±12,12	45,67±13,28	49,55±12,65	45,41±13,40	49,00±13,61	47,43±12,46	47,41±11,32	46,64±13,77	242,92±43,10	236,65±47,45	242,92±43,10
Number of prenatal consultations
≥6	50,5 ± 10,1	47,9 ± 13,6	50,6 ± 9,8	45,6 ± 12,6	51,8 ± 11,2	45,6 ± 12,6	45,6 ± 12,6	51,8 ± 11,2	45,6 ± 12,6	49,1 ± 12,9	44,8 ± 13,3	48,7 ± 13,7	47,1 ± 12,1	46,5 ± 11,5	46,6 ± 12,9	242,1 ± 40,7	236,0 ± 45,9	242,1 ± 40,7
0 to 5	48,6 ± 13,2	46,3 ± 13,5	48,8 ± 14,7	46,6 ± 13,1	50,1 ± 13,3	46,6 ± 13,1	46,6 ± 13,1	50,1 ± 13,3	46,6 ± 13,1	50,3 ± 12,5	45,9 ± 14,6	50,3 ± 12,5	48,9 ± 11,3	47,1 ± 11,8	48,9 ± 11,3	246,9 ± 42,1	235,2 ± 46,4	246,9 ± 42,1
First prenatal consultation trimester
First	50,6 ± 10,4	48,6 ± 13,1	51,6 ± 9,4	51,3 ± 11,1	45,4 ± 14,0	51,3 ± 11,1	46,0 ± 12,5	52,0 ± 11,1	46,0 ± 12,5	49,8 ± 12,4	45,6 ± 13,4	49,5 ± 12,9	47,6 ± 11,8	47,2 ± 11,1	47,1 ± 12,6	244,5 ± 39,7	238,7 ± 45,4	244,5 ± 39,7
Second	48,5 ± 13,1	46,4 ± 13,4	46,3 ± 15,3	51,8 ± 9,9	45,0 ± 13,3	51,8 ± 9,9	46,0 ± 13,6	49,5 ± 14,2	46,0 ± 13,6	50,5 ± 11,8	43,5 ± 14,2	50,5 ± 11,8	49,7 ± 9,8	46,0 ± 12,3	49,7 ± 9,8	246,6 ± 39,7	230,4 ± 46,8	246,6 ± 39,7
Third	48,9 ± 9,3	41,7 ± 15,6	44,2 ± 7,4	47,8 ± 20,5	41,7 ± 13,5	47,8 ± 20,5	45,0 ± 12,8	51,7 ± 12,0	40,0 ± 19,2	42,8 ± 16,6	41,7 ± 17,0	42,8 ± 16,6	50,6 ± 12,4	40,0 ± 17,3	45,0 ± 20,5	224,4 ± 65,1	216,7 ± 58,0	224,4 ± 65,1
Type of delivery
Vaginal	49,7 ± 11,1	47,0 ± 14,1	49,8 ± 11,1	45,9 ± 12,7	50,6 ± 12,5	45,7 ± 13,1	45,9 ± 12,7	50,6 ± 12,5	45,7 ± 13,1	49,3 ± 13,1	43,3 ± 13,8	48,8 ± 14,0	47,6 ± 11,7	46,4 ± 11,4	46,8 ± 13,0	241,8 ± 43,5	231,5 ± 47,6	241,8 ± 43,5
Surgical	50,8 ± 10,7	48,5 ± 12,1	50,8 ± 10,7	45,8 ± 12,8	53,4 ± 9,6	45,8 ± 12,8	45,8 ± 12,8	53,4 ± 9,6	45,8 ± 12,8	49,7 ± 12,2	48,8 ± 12,8	49,7 ± 12,2	47,8 ± 12,2	47,6 ± 11,7	47,8 ± 12,2	246,1 ± 36,8	245,5 ± 40,7	246,1 ± 36,8
Variables related to the birth and growth of the child
Prematurity
Yes	49,5 ± 14,2	49,1 ± 12,2	49,5 ± 14,2	44,3 ± 13,2	51,2 ± 11,5	44,3 ± 13,2	44,3 ± 13,2	51,2 ± 11,5	44,3 ± 13,2	45,5 ± 10,0	41,5 ± 13,4	45,5 ± 10,0	43,3 ± 10,9	46,8 ± 10,9	43,3 ± 10,9	228,0 ± 29,2	227,4 ± 36,1	228,0 ± 29,2
No	50,0 ± 10,8	47,4 ± 13,5	50,0 ± 10,8	46,0 ± 12,6	51,4 ± 11,8	45,8 ± 12,9	46,0 ± 12,6	51,4 ± 11,8	45,8 ± 12,9	49,8 ± 13,0	45,3 ± 13,7	49,4 ± 13,6	48,1 ± 11,8	46,7 ± 11,6	47,6 ± 12,8	244,5 ± 42,1	236,6 ± 46,8	244,5 ± 42,1
Birth weight (in grams)
≤2500	51,2 ± 8,6	46,7 ± 15,3	51,2 ± 8,6	41,5 ± 14,0	48,8 ± 14,3	41,5 ± 14,0	41,5 ± 14,0	48,8 ± 14,3	41,5 ± 14,0	47,9 ± 11,6	43,8 ± 10,7	47,9 ± 11,6	47,7 ± 8,5	47,1 ± 11,2	47,7 ± 8,5	236,8 ± 38,4	228,3 ± 47,9	236,8 ± 38,4
>2500 and ≤4000	50,1 ± 11,0	47,6 ± 13,6	50,1 ± 11,0	46,0 ± 12,7	51,3 ± 11,8	46,0 ± 12,7	46,0 ± 12,7	51,3 ± 11,8	46,0 ± 12,7	49,7 ± 12,7	45,1 ± 14,0	49,2 ± 13,4	47,8 ± 11,9	46,5 ± 11,5	47,4 ± 12,6	244,1 ± 41,6	235,8 ± 46,5	244,1 ± 41,6
>4000	50,5 ± 6,9	48,9 ± 8,9	50,5 ± 6,9	49,1 ± 9,2	58,3 ± 5,0	49,1 ± 9,2	49,1 ± 9,2	58,3 ± 5,0	49,1 ± 9,2	49,1 ± 15,0	47,2 ± 10,3	49,1 ± 15,0	44,1 ± 15,6	51,7 ± 13,2	44,1 ± 15,6	247,7 ± 33,2	259,4 ± 29,1	247,7 ± 33,2
Breast-feeding
Yes	50,3 ± 10,7	47,6 ± 12,8	50,3 ± 10,7	45,9 ± 12,5	51,4 ± 11,6	45,7 ± 12,9	45,9 ± 12,5	51,4 ± 11,6	45,7 ± 12,9	50,0 ± 12,3	45,2 ± 13,2	49,6 ± 13,1	48,0 ± 11,6	47,0 ± 10,8	47,3 ± 12,8	244,7 ± 39,5	237,2 ± 42,1	244,7 ± 39,5
No	48,8 ± 12,2	46,8 ± 16,2	48,8 ± 12,2	45,9 ± 13,5	51,7 ± 12,5	45,9 ± 13,5	45,9 ± 13,5	51,7 ± 12,5	45,9 ± 13,5	47,3 ± 14,5	44,4 ± 15,7	47,3 ± 14,5	46,5 ± 12,7	45,5 ± 14,0	46,5 ± 12,7	237,4 ± 48,1	230,2 ± 59,7	237,4 ± 48,1
Growth monitoring
Yes	50,1 ± 10,9	48,7 ± 12,7	50,1 ± 11,3	45,8 ± 12,5	47,0 ± 14,7	44,8 ± 14,1	51,2 ± 11,5	45,2 ± 45,2	52,1 ± 10,7	49,4 ± 13,0	44,9 ± 13,6	50,2 ± 12,9	47,9 ± 12,1	47,8 ± 11,4	47,8 ± 12,9	244,0 ± 42,0	234,0 ± 49,6	245,0 ± 43,2
No	49,5 ± 11,4	46,9 ± 13,4	55,0 ± 5,77	46,6 ± 14,0	6 53,1 ± 9,9	48,8 ± 10,3	8 51,3 ± 9,6	45,3 ± 13,5	4 53,8 ± 7,5	49,5 ± 11,7	45,1 ± 13,8	51,2 ± 10,3	45,8 ± 10,0	46,3 ± 11,6	42,5 ± 15,0	239,0 ± 37,3	237,0 ± 44,6	251,0 ± 23,2
Family situation at the time of data collection
Mother works outside the home
Yes	54,5 ± 9,6	50,6 ± 13,8	51,5 ± 12,3	45,7 ± 12,8	51,3 ± 11,9	44,8 ± 14,1	51,1 ± 11,3	45,0 ± 13,8	51,9 ± 10,8	49,5 ± 12,7	44,9 ± 13,7	50,2 ± 12,9	47,6 ± 11,9	46,7 ± 11,5	47,4 ± 13,1	242,0 ± 41,9	235,0 ± 45,8	244,0 ± 43,6
No	49,7 ± 11,0	47,2 ± 13,5	50,1 ± 11,1	48,4 ± 10,4	53,1 ± 8,9	47,0 ± 12,7	52,6 ± 11,1	48,4 ± 10,8	56,5 ± 5,8	49,2 ± 13,9	46,9 ± 13,1	51,0 ± 11,3	48,9 ± 11,5	47,2 ± 12,4	52,5 ± 7,2	254,0 ± 33,3	246,0 ± 48,5	258,0 ± 26,5
Father works outside the home
Yes	49,9 ± 11,4	47,2 ± 13,8	50,3 ± 11,6	44,1 ± 11,4	51,3 ± 12,3	43,2 ± 12,1	52,4 ± 10,0	46,0 ± 13,9	52,5 ± 9,8	52,2 ± 11,3	47,0 ± 13,2	50,3 ± 14,0	50,3 ± 9,4	47,4 ± 10,2	45,9 ± 14,6	248,0 ± 35,8	239,0 ± 40,7	246,0 ± 39,9
No	50,3 ± 9,23	47,7 ± 12,4	4 49,7 ± 9,7	46,3 ± 13,0	51,5 ± 11,7	45,5 ± 14,6	50,8 ± 11,5	44,9 ± 13,9	51,9 ± 11,1	48,8 ± 13,1	44,7 ± 14,0	50,0 ± 12,8	47,2 ± 12,1	46,3 ± 12,0	47,2 ± 13,5	242,0 ± 42,8	234,0 ± 47,9	245,0 ± 44,5
Family income
Up to 1 minimum wage	50,1 ± 11,1	45,8 ± 13,9	49,5 ± 11,7	46,2 ± 12,2	50,8 ± 12,0	45,9 ± 12,7	46,2 ± 12,2	50,8 ± 11,9	45,9 ± 12,7	48,6 ± 13,1	43,8 ± 13,5	48,6 ± 13,1	48,0 ± 11,8	46,5 ± 10,8	47,4 ± 12,8	242,9 ± 39,9	231,1 ± 44,1	242,9 ± 39,9
Above 1 minimum wage	49,9 ± 10,9	49,0 ± 12,9	50,9 ± 10,6	45,5 ± 13,3	52,1 ± 11,5	45,5 ± 13,3	45,5 ± 13,3	52,1 ± 11,5	45,5 ± 13,3	50,6 ± 12,3	46,2 ± 13,8	49,7 ± 13,8	47,2 ± 12,0	46,9 ± 12,2	46,8 ± 12,7	243,6 ± 43,4	240,7 ± 47,4	243,6 ± 43,4
Maternal depression
Yes	48,7 ± 11,6	46,8 ± 14,3	47,4 ± 12,9	44,8 ± 12,7	51,3 ± 11,6	44,4 ± 15,4	44,8 ± 12,7	51,3 ± 11,6	44,4 ± 15,4	46,3 ± 14,4	43,2 ± 14,6	51,2 ± 11,8	46,3 ± 12,0	45,6 ± 12,3	46,4 ± 12,6	231,4 ± 47,8	231,7 ± 48,2	239,7 ± 44,9
No	50,6 ± 10,7	47,6 ± 13,2	51,4 ± 10,3	46,3 ± 12,7	51,5 ± 11,8	45,1 ± 13,5	46,3 ± 12,7	51,5 ± 11,8	45,1 ± 13,5	50,8 ± 11,8	45,7 ± 13,3	50,1 ± 12,8	48,2 ± 11,7	47,2 ± 11,2	48,2 ± 13,2	248,2 ± 37,4	237,4 ± 45,2	248,7 ± 39,6
Conflict Tactics Scales: Parent-child Version (CTSPC)
Nonviolent discipline (NVD)
Yes	49,5 ± 11,1	48,8 ± 12,6	50,5 ± 10,6	45,5 ± 12,9	53,1 ± 10,1	45,1 ± 13,7	51,2 ± 11,2	46,3 ± 12,9	52,1 ± 10,8	49,2 ± 13,0	47,1 ± 12,6	50,2 ± 12,8	48,0 ± 12,3	48,9 ± 10,0	48,1 ± 12,5	242,0 ± 41,1	244,0 ± 40,2	246,0 ± 42,5
No	51,2 ± 10,7	44,2 ± 15,0	45,8 ± 17,7	46,7 ± 12,2	47,6 ± 14,2	41,7 ± 18,4	51,3 ± 11,3	42,7 ± 15,0	53,8 ± 8,3	50,1 ± 12,4	40,1 ± 14,8	50,8 ± 13,1	46,9 ± 10,8	41,6 ± 13,1	41,2 ± 17,3	245,0 ± 42,1	216,0 ± 52,4	233,0 ± 47,4
Psychological aggression (PSY)
Yes	49,5 ± 10,1	46,3 ± 13,9	51,2 ± 9,28	48,2 ± 10,8	52,4 ± 9,9	45,2 ± 13,8	50,0 ± 11,2	43,8 ± 12,5	52,5 ± 10,0	49,7 ± 12,0	44,1 ± 14,3	49,6 ± 14,1	47,1 ± 11,4	46,9 ± 11,1	48,3 ± 12,1	243,0 ± 39,8	234,0 ± 45,3	247,0 ± 41,8
No	50,1 ± 11,2	48,1 ± 13,2	48,9 ± 13,1	45,3 ± 13,0	50,9 ± 12,7	44,6 ± 14,4	51,5 ± 11,2	46,1 ± 14,2	51,8 ± 11,4	49,4 ± 13,0	45,5 ± 13,3	51,1 ± 11,0	47,8 ± 12,0	46,6 ± 11,7	46,8 ± 13,9	243,0 ± 41,8	237,0 ± 46,4	243,0 ± 44,3
Corporal punishment (CP)
Yes	52,6 ± 7,5	48,5 ± 12,3	51,2 ± 10,0	47,6 ± 11,4	53,6 ± 8,9	44,4 ± 14,3	51,2 ± 11,7	44,6 ± 12,0	51,4 ± 10,9	49,4 ± 13,8	46,5 ± 12,4	50,4 ± 13,5	49,7 ± 10,9	48,3 ± 10,9	47,9 ± 12,2	250,0 ± 38,9	241,0 ± 37,7	245,0 ± 43,4
No	49,4 ± 11,6	47,1 ± 13,9	49,1 ± 12,2	45,5 ± 13,9	50,7 ± 12,5	45,4 ± 13,9	51,2 ± 11,1	45,5 ± 14,2	53,0 ± 10,4	49,5 ± 12,5	44,5 ± 14,1	50,1 ± 12,2	47,2 ± 12,0	46,2 ± 11,7	47,4 ± 13,7	242,0 ± 41,9	234,0 ± 48,4	245,0 ± 42,6
Physical maltreatment (PM)
Yes	48,0 ± 7,6	52,0 ± 9,2	50,5 ± 10,6	48,0 ± 13,0	51,7 ± 10,4	45,0 ± 13,3	41,0 ± 5,5	44,1 ± 11,3	51,3 ± 11,4	41,2 ± 10,3	44,7 ± 11,5	49,0 ± 13,9	46,0 ± 5,5	47,0 ± 9,9	48,7 ± 12,0	216,0 ± 36,0	239,0 ± 34,3	245,0 ± 44,0
No	50,1 ± 11,0	46,7 ± 13,9	49,6 ± 12,1	45,8 ± 12,7	51,4 ± 12,0	44,7 ± 15,4	51,4 ± 11,2	45,4 ± 14,0	53,8 ± 9,1	49,6 ± 12,8	45,1 ± 14,0	52,3 ± 10,4	47,7 ± 11,9	46,7 ± 11,8	45,8 ± 14,3	244,0 ± 41,4	235,0 ± 47,6	246,0 ± 41,1
